# Supplementary material for: Flexible Solar-Blind Ultraviolet Photodetector Based on β-Ga2O3 Nanowire Channel Bridge Structure: Combining High Responsivity and Strain Stability
Source: Sensors (Basel). 2025 Mar 4;25(5):1563. doi: 10.3390/s25051563 (PMC11902719; doi:10.3390/s25051563)
Supplement: Supplementary file 1 [file sensors-25-01563-s001.zip]

Archive with 1 entries (1 files):
- sensors-3489304-supplementary.pdf
